# Supplementary material for: Genomic and Chemical Investigation of Bioactive Secondary Metabolites From a Marine-Derived Fungus Penicillium steckii P2648
Source: Front Microbiol. 2021 Jun 4;12:600991. doi: 10.3389/fmicb.2021.600991 (PMC8211754; doi:10.3389/fmicb.2021.600991)
Supplement: Supplementary Table S1 — Protein-encoding gene annotations. [file Table_1.XLS]

## Sheet: COG注释结果详情表
Sample Name	Category	Type	Function Description	Gene No.
P2648	POORLY CHARACTERIZED	S	Function unknown	5071
P2648	METABOLISM	G	Carbohydrate transport and metabolism	816
P2648	CELLULAR PROCESSES AND SIGNALING	T	Signal transduction mechanisms	242
P2648	CELLULAR PROCESSES AND SIGNALING	O	Posttranslational modification, protein turnover, chaperones	474
P2648	METABOLISM	E	Amino acid transport and metabolism	471
P2648	INFORMATION STORAGE AND PROCESSING	L	Replication, recombination and repair	225
P2648	CELLULAR PROCESSES AND SIGNALING	U	Intracellular trafficking, secretion, and vesicular transport	405
P2648	METABOLISM	P	Inorganic ion transport and metabolism	237
P2648	CELLULAR PROCESSES AND SIGNALING	M	Cell wall/membrane/envelope biogenesis	120
P2648	METABOLISM	C	Energy production and conversion	389
P2648	INFORMATION STORAGE AND PROCESSING	K	Transcription	397
P2648	CELLULAR PROCESSES AND SIGNALING	D	Cell cycle control, cell division, chromosome partitioning	67
P2648	METABOLISM	H	Coenzyme transport and metabolism	158
P2648	METABOLISM	Q	Secondary metabolites biosynthesis, transport and catabolism	279
P2648	METABOLISM	F	Nucleotide transport and metabolism	111
P2648	METABOLISM	I	Lipid transport and metabolism	291
P2648	CELLULAR PROCESSES AND SIGNALING	V	Defense mechanisms	65
P2648	INFORMATION STORAGE AND PROCESSING	J	Translation, ribosomal structure and biogenesis	343
P2648	INFORMATION STORAGE AND PROCESSING	A	RNA processing and modification	63
P2648	INFORMATION STORAGE AND PROCESSING	B	Chromatin structure and dynamics	56
P2648	CELLULAR PROCESSES AND SIGNALING	Z	Cytoskeleton	59
P2648	CELLULAR PROCESSES AND SIGNALING	N	Cell motility	3
P2648	CELLULAR PROCESSES AND SIGNALING	Y	Nuclear structure	1
